# Supplementary material for: Smarter than Others? Conjectures in Lowest Unique Bid Auctions
Source: PLoS One. 2015 Apr 7;10(4):e0122923. doi: 10.1371/journal.pone.0122923 (PMC4388543; doi:10.1371/journal.pone.0122923)
Supplement: S1 Dataset — There are 6 different groups of data in the file, which come from two websites. Each group includes auctions of same-valued items with nearly identical bid times. The data for groups (a) to (c) were downloaded from www.auctionair.com. The data for groups (d) to (f) were obtained from www.uniquebidhomes.com. (XLS) [file pone.0122923.s001.xls]

## Sheet: a699(199)
1	1	1	1	1	1	1	1	1	1	1	1	1	1	1	1
1	1	1	1	1	1	1	1	1	1	1	1	1	2	1	1
1	1	1	1	1	1	1	1	1	1	1	1	1	2	1	2
1	1	1	1	1	1	1	1	1	1	1	2	1	2	1	2
1	1	1	2	1	2	1	1	2	1	2	2	3	2	2	2
1	2	1	2	2	2	2	1	2	1	2	2	3	2	2	3
2	2	1	2	2	2	2	2	2	1	2	3	3	2	2	3
2	2	1	2	2	2	2	2	3	2	2	3	3	3	2	3
2	2	2	2	2	2	2	2	3	2	3	3	3	3	2	3
2	3	2	3	2	2	2	2	3	2	3	4	4	4	3	3
2	3	2	3	2	3	2	2	3	2	3	4	4	4	3	3
2	3	4	3	3	3	2	3	3	2	3	4	4	4	3	3
2	3	4	3	3	3	2	3	4	3	3	4	4	6	3	3
2	3	5	3	3	3	3	3	4	3	3	4	5	6	3	4
3	3	5	4	3	3	3	3	4	3	3	5	5	6	3	4
3	3	6	5	3	3	3	3	4	3	4	5	5	7	4	4
3	3	6	5	3	4	3	4	4	3	4	6	5	7	4	5
3	4	6	5	3	4	3	4	4	3	4	6	5	7	4	5
3	4	7	5	3	4	3	4	4	4	4	7	6	7	4	5
3	4	8	6	4	4	3	4	5	4	5	7	6	8	4	5
4	4	9	6	4	4	4	5	5	4	5	7	6	8	5	6
4	5	9	6	4	4	4	5	6	4	5	7	6	8	5	6
4	5	10	7	5	4	4	5	6	4	5	7	7	8	6	7
5	5	10	8	5	4	4	5	6	4	5	7	7	8	6	7
5	5	10	8	5	5	4	5	6	5	5	8	7	8	6	7
5	5	10	8	5	5	4	5	6	5	5	8	7	8	6	7
5	6	11	8	5	5	4	5	7	5	5	8	7	9	6	7
5	6	11	8	5	5	4	6	7	5	6	8	7	9	7	7
5	6	11	8	6	6	4	6	7	5	6	8	7	9	7	7
5	6	11	8	6	6	5	6	7	5	6	9	8	9	7	7
5	6	11	8	6	6	5	6	7	6	6	9	8	9	7	8
6	6	12	8	6	6	5	7	7	6	6	9	8	9	8	8
6	6	12	8	6	6	5	7	7	6	7	9	8	9	9	8
6	7	12	9	6	6	6	7	7	6	7	10	9	9	9	8
6	7	12	9	6	7	6	7	7	6	7	11	9	10	9	8
6	7	12	9	6	7	6	7	7	6	7	11	9	10	9	8
6	7	13	9	6	7	6	8	8	6	7	11	9	11	10	8
7	7	13	9	6	7	7	8	8	7	7	11	9	11	10	8
7	8	13	9	7	7	7	9	8	7	7	11	10	11	10	9
7	8	13	9	7	7	7	9	9	7	8	11	10	11	10	9
7	8	14	9	7	7	7	9	9	7	8	12	10	11	11	9
7	8	14	10	7	7	7	9	9	7	8	12	10	12	11	9
7	8	14	10	7	7	7	9	9	7	8	12	11	12	11	9
7	8	14	10	7	7	7	9	9	8	8	12	11	12	11	9
8	8	14	10	7	7	7	9	10	8	8	12	11	12	11	9
8	9	14	10	7	8	7	10	10	9	9	12	11	12	11	10
8	9	14	11	8	8	7	10	10	9	9	12	11	12	11	10
8	9	15	11	8	8	8	10	10	9	9	12	11	12	11	10
8	9	15	11	8	8	8	10	11	9	9	13	11	12	12	10
8	10	15	11	8	8	8	10	11	9	9	13	11	13	12	10
9	10	16	11	8	8	9	10	11	9	10	13	11	13	12	10
9	10	16	12	8	8	9	11	11	10	10	13	12	13	13	11
9	11	17	12	8	8	9	11	11	10	10	13	12	13	13	11
10	11	17	12	8	8	9	11	11	10	10	14	12	13	13	11
10	11	17	12	8	8	9	11	11	11	11	14	12	13	13	11
10	11	17	12	8	8	10	11	11	11	11	14	12	13	13	11
10	11	17	13	8	8	10	11	12	11	11	14	13	14	13	11
10	12	17	13	8	8	10	11	12	11	11	14	13	14	14	11
10	12	18	13	9	9	10	11	12	11	12	15	13	14	14	11
10	12	18	13	9	9	10	12	12	11	12	15	13	14	14	11
10	12	18	13	9	9	10	13	12	11	12	15	13	14	14	11
10	13	18	14	9	10	11	13	13	11	12	15	13	14	14	12
11	13	19	14	9	10	11	13	13	11	12	15	13	15	14	12
11	14	19	14	9	10	11	13	13	11	12	16	14	15	15	12
11	14	19	14	9	10	11	13	13	12	13	16	14	15	15	12
11	15	19	15	10	10	11	14	13	12	13	16	14	15	15	12
11	15	20	15	10	10	11	14	13	12	13	16	14	15	15	12
12	15	20	15	10	11	11	14	14	12	13	16	14	15	15	12
12	15	20	15	10	11	12	14	14	12	13	17	14	15	15	13
12	16	20	15	10	11	12	14	15	12	13	17	15	15	15	13
12	16	20	15	10	11	12	15	15	12	13	17	15	16	16	13
13	16	20	16	10	11	12	15	15	12	13	17	15	16	16	13
13	16	21	17	10	11	13	15	15	12	14	17	15	16	16	13
13	17	21	17	10	11	13	15	16	13	14	17	15	16	16	14
13	17	21	17	11	11	13	15	16	13	14	17	16	16	16	14
13	18	21	17	11	11	13	15	16	13	14	17	16	17	16	14
14	18	22	17	11	11	13	16	16	13	15	17	16	17	16	15
14	18	22	17	11	12	13	16	17	14	15	17	16	17	17	15
14	18	22	17	11	12	14	16	17	14	15	17	16	17	17	15
14	18	22	17	11	12	14	16	17	14	15	17	16	17	17	15
14	18	22	18	12	12	14	16	17	14	15	17	16	17	17	15
14	19	22	18	12	12	14	16	17	14	15	17	17	17	17	15
14	19	23	18	12	12	14	16	17	14	15	17	17	17	17	16
15	19	23	19	12	12	14	17	17	15	16	17	17	17	17	16
15	19	23	19	13	12	15	17	17	15	16	17	17	18	17	16
15	19	23	19	13	12	15	17	17	15	16	18	17	18	17	16
15	19	23	19	13	12	15	17	17	15	16	18	17	18	17	16
15	19	23	19	14	13	15	17	17	15	16	18	17	18	18	16
16	19	23	19	14	13	15	17	17	16	16	18	17	18	18	17
16	20	23	20	14	13	16	17	18	16	17	18	18	18	18	17
17	20	23	20	14	13	16	18	18	16	17	18	18	19	19	17
17	20	23	20	14	13	16	18	18	16	17	18	18	19	19	17
17	20	23	20	14	13	16	18	18	16	17	18	18	19	20	17
17	20	24	21	15	14	16	18	19	17	17	19	19	19	20	17
17	20	24	21	16	14	16	18	19	17	17	19	19	19	20	17
17	21	24	21	16	14	16	18	19	17	17	19	19	19	20	17
17	21	24	21	16	14	17	18	19	17	18	20	20	19	20	17
17	21	24	21	16	14	17	19	19	17	18	20	20	19	20	17
18	21	24	21	17	14	17	19	19	17	18	20	20	20	20	17
18	21	25	22	17	14	17	19	20	17	18	20	20	20	21	18
18	22	25	22	17	15	17	19	21	18	18	21	21	20	22	18
18	22	25	22	17	15	17	19	21	18	18	21	21	20	22	18
18	23	25	22	17	15	18	19	21	18	19	21	21	21	22	18
18	23	25	22	17	15	18	19	21	18	19	21	21	21	22	18
19	23	26	22	17	15	18	19	21	18	19	21	21	21	22	18
19	23	26	22	17	16	18	20	21	18	19	21	22	22	23	18
19	23	26	22	18	16	18	20	21	18	19	22	22	22	23	18
19	23	26	23	18	16	19	20	21	18	19	22	22	22	23	19
19	23	27	23	18	17	19	20	21	18	19	22	22	22	23	19
19	24	27	23	19	17	19	20	22	19	19	22	22	23	23	19
20	24	27	23	19	17	19	21	22	19	19	22	22	23	23	19
20	24	28	23	19	17	19	21	22	19	20	23	23	23	23	19
20	24	28	23	19	17	19	21	22	19	20	23	23	23	23	19
20	25	28	24	19	17	19	21	22	20	20	23	23	23	23	19
20	25	28	24	19	18	19	21	22	20	20	23	23	23	24	20
21	25	28	24	20	18	19	21	22	20	20	23	23	23	24	20
21	25	28	24	20	19	19	21	22	21	20	23	24	24	24	20
21	26	28	24	21	19	20	22	22	21	21	23	24	24	24	20
21	26	29	24	21	19	20	22	23	21	21	24	24	24	24	20
21	26	29	25	21	19	20	22	23	21	21	24	24	24	24	21
22	26	29	25	22	19	20	22	23	21	21	24	24	25	25	21
22	26	30	25	22	19	20	22	23	21	21	24	24	25	25	21
22	27	30	25	22	20	20	22	23	21	21	25	24	25	25	21
22	27	30	25	22	20	21	22	23	21	21	25	25	25	25	21
22	27	30	26	22	20	21	22	23	21	21	25	25	26	25	21
22	27	30	26	22	20	21	23	23	22	22	26	26	26	25	22
22	27	30	26	22	20	21	23	23	22	22	26	26	27	25	22
22	27	30	27	23	20	21	23	23	22	22	26	26	27	25	23
22	27	31	27	23	20	21	23	23	22	22	26	26	27	26	23
23	28	31	27	23	20	21	23	24	23	22	27	27	27	26	23
23	28	31	27	23	21	21	23	24	23	22	27	27	27	27	23
23	28	31	27	23	21	21	23	24	23	22	27	27	27	27	23
23	28	31	28	23	21	22	23	24	23	22	27	27	27	27	23
23	28	32	28	24	21	22	23	24	24	23	28	27	27	27	23
23	28	32	28	24	22	22	24	24	24	23	28	27	27	27	24
23	28	32	29	24	22	22	24	24	24	23	28	27	28	27	24
23	28	32	29	25	22	23	25	25	24	23	28	27	28	28	24
24	28	32	29	25	22	23	25	25	24	23	28	27	28	28	24
24	29	32	29	25	22	23	25	26	24	24	28	27	28	28	25
24	29	33	29	26	23	23	25	26	24	24	29	27	28	29	25
24	29	33	30	26	23	23	25	26	25	24	29	28	29	29	25
24	29	33	30	26	23	23	25	26	25	24	29	28	29	29	25
24	30	33	30	26	23	23	26	26	25	25	29	28	29	29	26
25	30	33	31	26	23	24	26	26	25	25	29	28	30	30	26
25	30	33	31	27	23	24	26	26	25	25	29	28	30	30	26
25	31	33	31	27	24	24	26	27	25	25	30	28	30	31	27
25	31	33	31	27	25	24	26	27	25	25	30	29	30	31	27
26	31	33	31	27	25	24	26	27	25	26	31	29	31	31	27
26	31	33	31	27	26	25	27	27	25	26	31	29	31	31	27
26	31	33	31	27	26	25	27	27	26	26	31	29	31	33	27
27	32	34	32	28	27	25	27	27	26	26	31	29	31	33	28
27	32	34	32	28	27	25	27	28	26	26	31	29	31	33	28
27	32	34	32	28	27	26	27	28	26	26	31	30	31	34	29
27	33	35	32	29	27	26	27	28	27	27	32	31	31	34	29
27	33	35	32	29	27	26	27	28	27	27	32	31	31	35	29
27	33	35	33	29	27	26	27	28	27	27	33	31	31	36	29
27	33	35	33	29	27	27	28	29	27	27	33	31	32	36	30
27	33	35	33	30	28	27	28	29	27	27	33	31	32	36	30
27	34	36	33	30	28	27	28	31	27	27	34	31	32	36	31
27	34	36	33	30	28	27	29	31	27	27	34	31	33	37	31
28	35	36	34	31	28	27	29	31	28	28	34	31	33	37	31
28	36	36	34	31	29	28	29	31	28	28	34	31	33	37	31
29	36	37	34	31	29	28	29	31	28	28	35	32	33	37	31
29	36	37	34	31	29	29	29	31	29	28	35	32	33	37	32
30	36	37	35	32	29	29	29	31	29	28	35	32	33	38	32
30	36	37	35	32	30	29	29	31	30	29	36	32	33	40	32
31	36	37	36	32	31	29	30	31	30	29	36	33	33	40	33
31	37	37	36	33	31	31	30	32	30	30	36	35	33	41	34
31	37	37	36	33	31	31	30	32	30	30	36	36	34	41	34
31	37	37	36	33	31	31	30	32	30	30	36	36	34	41	34
32	37	38	37	34	31	31	31	32	31	30	36	37	35	42	34
32	38	39	37	34	32	31	31	33	31	31	37	37	35	42	34
32	38	39	37	35	32	31	32	33	31	31	37	37	35	42	35
34	38	39	37	35	32	31	32	33	31	31	37	37	36	42	37
36	39	40	37	36	33	32	33	34	32	31	37	37	36	42	37
36	39	40	37	36	33	32	33	34	32	32	38	37	36	43	37
37	39	41	38	37	33	33	34	34	34	32	38	37	37	43	37
39	39	41	38	37	33	33	34	34	34	32	38	38	37	43	37
40	40	42	38	37	33	33	35	35	34	33	38	38	37	43	37
40	40	42	39	37	33	33	35	35	35	33	38	39	37	44	37
41	41	43	39	38	33	33	35	35	35	33	38	39	37	45	38
41	41	43	39	38	33	34	35	35	36	34	39	42	37	46	39
41	41	46	40	39	35	34	35	35	37	35	39	43	37	47	39
41	41	47	40	39	37	34	36	36	37	36	40	43	37	52	39
42	42	47	41	40	37	34	37	36	38	36	41	44	37	55	40
42	43	48	41	40	37	34	37	36	39	37	41	44	37	63	41
44	43	49	41	40	37	35	39	37	39	37	41	45	39	65	41
48	43	50	42	41	38	37	40	37	39	37	41	45	40	71	43
48	43	55	43	42	39	37	41	39	41	38	42	47	41	77	43
55	44	56	44	43	39	37	41	39	41	39	42	48	42	77	43
58	44	57	44	44	40	37	42	40	42	40	43	53	43	80	46
60	47	58	45	44	42	39	44	40	42	40	43	57	43	84	47
67	49	58	50	49	45	41	46	41	42	41	47	66	50	90	51
69	50	59	57	51	46	44	48	41	43	44	50	67	52	100	52
78	67	60	63	57	54	47	49	43	44	63	56	70	55	110	53
83	70	66	81	59	55	48	51	44	47	68	62	77	79	120	58
83	123	66	95	69	63	59	61	46	51	70	64	101	116	130	63
163	126	70	96	90	65	63	73	49	63	72	78	117	128	140	66
360	137	88	121	100	84	108	73	56	69	82	500	128	142	213	97

## Sheet: b2000(193)
1	1	1	1	1	1	1	1
1	1	1	1	1	1	1	1
1	1	1	1	1	1	1	1
1	1	1	1	1	1	2	1
1	1	2	1	1	1	2	2
2	1	6	1	1	2	2	2
2	1	6	2	1	2	2	3
2	1	7	2	1	2	3	3
2	2	7	2	2	2	3	3
2	2	7	2	2	3	3	3
2	2	7	3	2	3	3	3
2	2	7	3	3	3	4	3
2	3	8	3	3	3	4	4
3	3	9	3	3	4	4	4
3	3	9	3	3	4	4	4
3	3	9	3	3	4	5	4
3	3	10	3	3	5	5	4
3	3	10	3	4	5	5	4
3	4	10	3	4	5	6	4
3	4	11	3	4	5	6	4
3	4	11	3	4	6	6	5
3	4	11	4	4	6	6	5
4	5	11	4	4	6	6	5
4	5	11	5	4	6	6	6
4	5	12	5	4	7	7	6
5	5	12	5	4	7	7	6
5	5	12	5	4	7	7	6
5	5	12	5	4	7	7	7
6	6	13	5	5	8	8	7
6	6	13	5	5	8	8	7
6	6	13	6	5	8	8	7
7	6	13	6	5	8	9	7
7	6	13	6	5	8	9	7
7	7	13	6	5	8	9	7
7	7	14	6	5	8	9	8
7	7	14	6	6	9	9	8
8	7	14	6	6	9	10	8
8	7	14	7	6	9	10	8
8	7	14	7	6	9	10	8
9	7	15	7	6	9	10	9
9	8	15	7	6	9	10	9
9	8	15	7	7	9	11	9
9	8	16	8	7	10	11	9
9	9	16	8	7	10	11	9
9	9	16	8	7	10	11	10
9	9	16	8	7	10	11	10
10	9	17	8	7	10	11	10
10	9	17	9	7	11	12	10
10	10	17	9	7	11	12	10
10	10	17	9	7	11	12	10
11	10	17	9	7	11	13	11
11	10	17	9	8	12	13	11
11	10	17	9	8	12	13	12
11	10	18	9	8	12	13	13
11	11	18	9	8	12	13	13
11	11	18	10	9	12	13	13
11	11	18	10	9	13	13	13
11	11	18	11	9	13	13	14
11	11	19	11	9	13	14	16
12	11	19	11	9	13	14	16
12	11	19	11	9	13	14	16
13	12	19	11	9	13	15	17
13	12	19	11	9	13	15	17
13	12	19	11	9	13	15	17
13	12	20	11	10	13	15	17
13	12	20	11	11	13	16	17
13	12	20	12	11	14	16	17
14	12	20	12	11	14	16	17
14	12	21	12	11	14	16	17
14	12	21	12	11	14	16	17
14	13	22	12	11	14	17	17
14	13	22	13	11	15	17	18
14	13	22	13	11	15	17	18
14	13	23	13	11	15	17	18
15	13	23	13	12	15	17	18
16	14	23	13	12	16	17	18
16	14	23	14	12	16	17	19
16	14	23	14	12	16	17	19
17	15	23	15	12	16	18	19
17	15	23	15	12	16	18	19
17	15	24	16	13	16	18	20
17	15	24	16	13	16	18	20
17	15	24	16	13	17	18	20
17	16	24	16	13	17	18	20
17	16	25	16	13	17	18	20
18	16	25	16	13	17	19	21
18	16	25	16	13	17	19	21
18	16	25	17	13	17	19	21
18	16	25	17	13	18	19	21
18	16	26	17	13	18	19	22
19	17	26	17	14	19	20	22
19	17	26	17	14	19	20	22
19	17	26	17	14	19	20	23
22	17	26	17	14	19	21	23
22	17	27	17	14	19	21	24
22	17	27	17	14	19	21	24
22	17	27	17	14	19	21	26
22	18	27	17	15	19	21	26
22	18	27	17	15	19	22	26
23	18	27	17	15	19	22	26
23	18	27	17	15	20	22	27
23	18	27	17	15	20	22	27
23	18	27	17	15	20	23	27
24	18	28	17	15	20	23	27
24	18	28	17	16	21	23	27
24	19	28	18	16	21	23	27
24	19	28	18	16	21	23	28
25	19	28	18	17	21	23	29
25	19	29	18	17	21	23	29
26	19	29	19	17	21	23	29
27	19	29	19	17	21	24	30
27	19	29	19	17	22	24	30
27	19	29	19	17	22	24	30
27	19	29	19	17	22	25	32
27	20	29	19	17	23	25	32
27	20	30	20	17	23	25	32
27	20	30	20	17	23	25	33
27	20	30	20	17	23	26	33
28	20	30	21	17	23	26	33
28	20	30	21	18	24	26	33
29	20	31	21	18	24	26	34
31	20	31	21	19	24	26	34
31	20	31	21	19	24	27	36
31	20	32	22	19	25	27	36
32	20	32	22	19	25	27	37
33	20	32	22	19	25	27	37
33	21	33	22	20	26	27	37
33	21	33	22	21	26	27	37
33	21	33	23	21	27	28	37
34	21	33	23	21	27	28	37
34	21	34	23	21	27	28	37
34	21	34	23	21	28	29	37
37	21	34	23	21	28	29	38
37	21	34	23	22	29	29	38
38	21	34	23	22	29	29	38
39	21	34	24	22	30	29	38
41	21	35	24	22	30	29	38
41	22	35	24	22	31	30	39
41	22	35	24	23	31	30	39
41	22	35	25	23	31	30	39
41	23	35	25	23	32	30	39
42	23	36	25	23	32	31	39
42	23	36	26	23	32	31	41
42	23	37	27	23	33	31	41
43	23	37	27	24	33	31	41
43	24	37	28	24	33	31	42
45	24	37	28	25	34	32	43
47	24	37	29	26	34	32	43
47	24	37	29	26	34	32	43
53	24	37	29	26	35	33	44
54	25	37	29	27	35	33	45
54	25	37	30	27	35	33	46
54	25	38	31	27	36	33	47
54	25	38	31	27	36	34	47
55	26	38	32	27	36	34	47
56	26	39	32	27	37	35	47
61	26	39	33	28	37	36	48
61	26	39	33	28	37	36	50
61	27	40	34	29	37	37	51
66	27	40	34	29	38	37	51
66	27	41	35	29	38	37	52
69	28	42	37	29	39	37	52
69	28	43	37	29	39	37	53
74	28	43	38	29	40	37	53
76	29	43	38	29	40	38	54
78	29	43	39	31	41	38	55
83	29	44	39	32	41	38	56
87	29	46	39	33	42	39	56
87	30	46	41	33	42	39	56
89	30	46	41	34	42	40	56
97	30	47	42	35	43	41	57
100	31	47	43	35	44	41	57
101	32	50	43	35	45	41	57
103	32	51	43	35	46	41	58
111	33	55	44	36	56	41	59
127	33	55	53	36	63	42	60
130	34	57	58	37	68	42	61
133	35	58	64	39	70	43	64
137	35	65	67	40	80	44	64
147	36	66	67	40	85	45	65
169	36	71	74	41	101	46	67
172	37	74	100	42	111	47	68
187	37	131	102	43	147	47	68
209	39	136	121	43	150	48	69
246	40	150	125	43	200	49	70
250	41	195	403	46		50	71
250	41	200		47		51	77
256	42	203		51		51	78
271	43	475		53		52	83
325	57	500		59		53	83
327	73			63		54	87
338	76			67		56	88
357	100			90		56	90
500	101			112		67	90
500	113			113		77	101
522				137		78	101
587				200		110	103
700				300		135	103
							124
							127
							302

## Sheet: c5900(525)
1	1	1	1	1
1	1	1	1	1
1	1	1	1	1
1	1	1	1	1
1	1	1	1	1
1	2	1	1	1
1	2	1	1	1
1	2	2	1	1
2	2	2	1	1
2	2	2	2	1
2	2	2	2	1
2	3	2	2	1
2	3	2	2	2
2	3	2	2	2
3	3	2	3	2
3	3	2	3	2
3	3	2	3	2
3	3	2	3	2
3	3	2	3	2
3	3	2	3	2
3	3	2	3	3
3	3	3	3	3
3	3	3	3	3
3	3	3	3	3
3	3	3	3	3
3	4	3	3	3
3	4	3	3	3
3	4	3	3	3
3	4	3	3	3
3	4	3	4	3
3	4	3	4	3
3	4	4	4	3
4	4	4	4	3
4	5	4	4	3
4	6	4	4	4
4	6	4	4	4
4	6	4	5	4
4	6	4	5	4
4	6	4	5	5
4	7	4	5	5
4	7	4	5	5
5	7	4	5	6
5	7	4	5	6
5	7	4	5	6
5	7	4	5	6
5	7	4	5	6
5	7	4	5	7
6	7	5	6	7
6	8	5	6	7
6	8	5	6	7
6	8	5	6	7
6	9	5	6	7
6	9	5	7	7
6	9	5	7	7
7	9	5	7	7
7	9	5	7	7
7	9	5	7	7
7	9	6	7	7
7	9	6	7	8
7	9	6	7	8
7	9	6	7	8
7	9	6	7	8
7	9	6	7	8
7	9	6	7	8
7	10	6	8	9
7	10	6	8	9
7	10	6	8	9
7	11	6	8	9
7	11	6	8	10
7	11	6	8	10
7	11	6	9	11
7	11	6	9	11
7	11	6	9	11
7	11	7	9	11
7	11	7	9	11
7	11	7	9	11
7	11	7	9	11
7	12	7	9	11
7	12	7	10	11
7	12	7	10	12
7	12	7	10	12
8	12	7	10	12
8	12	7	10	12
8	12	7	10	12
8	13	7	10	12
8	13	7	10	12
9	13	7	10	12
9	13	7	10	12
9	13	7	11	13
9	13	7	11	13
9	13	7	11	13
9	13	7	11	13
9	13	7	11	13
9	13	7	11	13
9	13	7	11	13
9	13	7	11	13
9	13	7	11	13
9	13	7	11	13
9	13	7	11	13
9	14	7	11	14
10	14	7	12	14
10	14	7	12	14
10	14	7	12	14
10	14	8	12	14
10	14	8	12	14
10	15	8	12	14
10	15	8	12	14
10	15	8	12	15
11	15	8	12	17
11	16	8	12	17
11	16	8	13	17
11	16	8	13	17
11	16	8	13	17
11	16	8	13	17
11	16	8	13	17
11	16	9	13	17
11	16	9	13	17
11	16	9	13	17
11	17	9	13	17
11	17	9	13	17
11	17	9	13	17
11	17	9	13	17
11	17	9	13	17
11	17	9	13	17
11	17	9	13	18
11	17	9	13	18
11	17	9	13	18
11	17	9	14	18
11	17	9	14	19
12	17	9	14	19
12	17	9	14	19
12	17	9	15	19
12	17	9	15	19
13	17	9	15	19
13	17	9	15	19
13	17	9	15	19
13	17	9	16	19
13	17	9	16	20
13	17	10	16	21
13	17	10	16	21
13	17	10	16	22
13	17	10	16	22
13	17	10	16	22
13	18	10	16	22
13	18	10	16	22
13	18	10	16	22
13	18	11	17	22
14	18	11	17	23
14	18	11	17	23
14	18	11	17	23
14	18	11	17	23
14	18	11	17	23
14	18	11	17	23
14	18	11	17	23
14	19	11	17	23
14	19	11	17	23
14	19	11	17	23
14	19	11	17	23
15	19	11	17	24
15	19	11	17	24
15	19	11	18	24
15	19	11	18	25
16	19	11	18	25
16	19	11	18	25
16	19	11	18	26
16	19	12	18	26
16	19	12	18	27
16	20	12	18	27
16	20	12	18	27
16	20	12	18	27
17	21	12	18	27
17	21	12	19	27
17	21	12	19	27
17	21	12	19	27
17	21	12	19	27
17	21	12	19	27
17	21	12	19	27
17	21	12	19	27
17	21	12	19	27
17	21	12	19	28
17	21	13	19	28
17	21	13	19	28
17	22	13	20	28
17	22	13	20	28
17	22	13	20	28
17	22	13	20	29
17	22	13	20	29
17	23	13	21	30
18	23	13	21	31
18	23	13	21	31
18	23	13	21	31
18	23	13	21	31
18	23	13	21	32
18	23	13	22	32
18	23	13	22	32
19	23	13	22	32
19	23	13	22	33
19	23	13	22	33
19	23	13	23	33
19	23	13	23	33
19	23	13	23	34
19	23	13	23	34
19	24	13	23	34
19	24	13	23	35
19	24	14	23	35
19	24	14	23	35
19	24	14	23	35
20	24	14	23	36
20	24	14	24	36
20	24	14	24	36
20	24	14	24	36
20	24	14	24	37
20	24	14	24	37
20	24	14	24	37
21	24	14	25	37
21	24	14	25	37
21	25	14	25	37
21	25	15	25	37
21	25	15	25	37
21	25	15	25	37
21	25	15	26	38
22	26	15	26	38
22	26	15	26	38
22	26	15	26	38
22	26	16	26	39
22	26	16	26	39
22	27	16	26	40
22	27	16	27	40
22	27	16	27	40
22	27	16	27	40
22	27	16	27	40
22	27	16	27	40
22	27	16	27	40
23	27	16	27	41
23	27	16	27	41
23	27	17	27	41
23	27	17	27	41
23	27	17	27	42
23	27	17	28	42
23	27	17	28	42
23	27	17	28	42
23	27	17	28	42
23	27	17	28	42
23	27	17	28	42
23	27	17	28	42
23	27	17	28	43
23	28	17	29	43
23	28	17	29	43
23	28	17	29	43
23	28	17	29	44
23	28	17	29	44
23	29	17	29	44
24	29	17	29	44
24	29	17	29	44
24	29	17	29	44
24	29	17	29	45
25	29	17	29	45
25	29	17	29	45
25	29	17	30	46
26	29	18	30	46
27	29	18	30	46
27	29	18	30	46
27	29	18	30	47
27	30	18	30	47
27	30	18	30	47
27	30	18	31	47
27	30	18	31	47
27	30	18	31	47
27	30	19	31	47
27	30	19	31	47
27	30	19	31	47
27	30	19	31	47
27	31	19	31	47
27	31	19	31	48
27	31	19	31	48
28	31	19	32	48
28	31	19	32	48
28	31	19	32	48
28	31	19	32	49
28	31	19	32	49
28	31	19	32	49
28	31	19	32	49
28	31	20	33	49
28	31	20	33	49
29	31	20	33	50
29	31	20	33	50
29	31	20	33	50
29	32	20	33	50
29	32	20	33	50
29	32	20	33	50
29	32	21	33	50
29	32	21	34	51
29	32	21	34	51
29	32	21	34	51
29	33	21	35	52
29	33	21	35	52
29	33	21	35	52
29	33	21	35	53
30	33	22	36	53
30	33	22	36	53
30	33	22	36	53
30	33	22	36	53
31	33	22	36	54
31	33	22	36	54
31	33	22	37	54
31	33	22	37	54
31	33	22	37	54
31	33	23	37	54
31	33	23	37	55
32	34	23	37	55
32	34	23	37	55
33	34	23	37	55
33	34	23	37	55
33	34	23	37	55
33	34	23	37	56
33	34	23	37	56
33	34	23	37	56
33	34	23	37	56
34	35	24	37	56
34	35	24	37	56
34	35	24	37	57
34	35	24	37	57
34	35	24	37	57
35	35	24	37	57
35	36	24	37	57
35	37	25	37	57
36	37	25	37	57
36	37	25	38	57
36	37	26	38	57
36	37	26	38	57
36	37	26	38	58
37	37	26	38	58
37	37	26	39	58
37	37	26	39	58
37	37	26	39	58
37	37	26	39	58
37	37	27	39	58
37	37	27	39	58
37	38	27	39	59
37	38	27	39	59
37	38	27	40	59
37	39	27	40	59
38	39	27	40	59
38	39	27	41	59
38	39	27	41	59
39	39	27	41	59
39	39	27	41	60
39	39	27	41	60
39	39	27	42	60
39	40	28	42	60
40	40	28	42	60
40	41	28	43	61
40	41	28	43	61
40	41	28	43	61
41	41	28	43	61
41	41	28	43	61
41	41	28	43	61
41	41	29	44	61
41	42	29	44	62
42	42	29	44	62
42	42	29	44	62
42	42	29	44	63
42	42	29	44	63
43	42	30	44	63
43	43	30	45	63
43	43	30	45	63
45	43	30	45	63
45	43	30	45	64
46	43	30	45	64
46	43	30	46	64
47	43	31	46	64
47	43	31	47	64
47	43	31	47	64
47	44	31	47	64
47	44	31	47	65
47	44	31	47	65
47	44	31	47	65
48	44	32	47	65
48	44	32	47	66
48	45	32	47	66
48	45	33	48	66
48	45	33	48	67
49	45	33	48	67
50	45	33	48	67
50	45	33	48	67
50	45	33	48	67
51	46	33	48	67
52	46	33	48	68
53	46	33	49	68
53	46	34	49	68
54	46	34	49	68
54	46	35	49	69
55	46	35	49	69
55	47	35	49	69
55	47	36	50	69
56	47	36	50	69
56	47	37	50	69
57	47	37	50	70
57	47	37	50	70
58	48	37	50	70
58	49	37	50	71
58	49	37	50	71
58	49	37	51	71
58	50	38	51	71
59	50	38	51	71
59	50	38	51	72
59	51	39	51	72
60	51	39	51	72
61	51	39	51	72
61	51	39	51	73
61	51	39	51	73
62	52	39	51	73
62	52	40	51	74
63	52	40	52	74
63	52	40	52	75
63	52	40	52	75
63	53	40	52	75
66	53	41	53	76
67	53	41	53	76
67	53	41	53	76
67	54	41	53	76
67	54	41	53	76
69	54	41	53	77
70	54	41	53	77
71	54	41	54	77
71	55	42	54	77
71	55	42	54	78
72	56	43	54	79
73	56	43	54	79
73	56	43	54	79
73	57	43	55	80
73	57	44	55	82
73	57	44	55	82
74	57	44	56	82
77	57	45	56	83
79	58	45	56	83
79	58	45	56	84
79	58	45	56	84
81	58	46	57	85
81	59	46	57	87
82	59	46	57	87
83	60	46	57	88
84	60	46	57	88
84	61	47	57	88
85	61	47	57	92
86	62	47	57	92
86	63	47	58	93
87	63	49	58	94
87	63	51	60	95
88	63	52	61	97
89	63	52	61	97
89	63	53	62	98
90	63	53	62	99
91	64	53	62	99
92	64	53	63	100
92	64	54	63	101
93	64	57	64	105
97	65	57	64	105
97	65	58	65	107
97	65	58	66	107
100	67	59	66	108
101	67	59	67	108
101	67	59	67	109
104	68	60	67	109
107	68	61	67	110
108	70	62	67	111
111	73	63	67	111
111	73	66	69	111
111	73	68	69	112
111	73	69	69	112
113	73	70	70	112
113	74	70	71	113
114	75	72	71	115
115	75	72	73	116
117	76	72	73	120
120	76	73	74	121
121	76	73	74	123
121	76	73	76	123
123	77	73	77	124
123	77	76	77	125
123	78	77	77	127
124	78	77	77	128
124	79	77	77	131
128	80	79	77	131
128	81	79	77	131
131	81	79	77	139
133	83	80	77	142
140	84	81	78	151
141	84	81	79	151
145	87	83	81	152
145	87	87	83	155
152	87	89	83	156
156	87	92	83	157
170	88	93	83	162
174	88	93	83	179
181	89	93	84	189
181	91	97	84	221
194	91	108	89	231
198	96	112	91	235
211	99	113	94	241
213	100	114	94	277
234	100	115	95	288
237	101	117	97	294
240	101	117	97	317
250	104	120	104	320
251	104	125	107	321
263	108	126	109	380
266	117	138	113	400
267	124	193	123	445
272	137	203	123	456
282	147	217	131	487
298	147	233	133	500
303	199	261	136	501
372	200	271	137	531
413	200	273	189	577
499	203	313	200	580
512	219	317	231	628
617	273	364	571	770
850	300	381	600	843
	330	397	649	888
	554	417		941
	700	448
		517
		523
		590
		601
		743
		778
		972
		989

## Sheet: d199(160)
0.24	0.01	0.01
0.26	0.02	0.11
0.32	0.03	0.02
0.23	0.04	0.73
0.1	0.05	3.27
0.33	0.06	2.53
0.26	0.07	0.57
0.13	0.08	0.07
0.06	0.09	0.04
0.12	0.1	0.02
0.94	0.11	0.01
0.72	0.12	0.27
0.43	0.13	0.06
0.17	0.14	0.04
0.08	0.15	4.01
0.07	0.16	3.01
0.06	0.17	1.01
0.11	0.18	0.9
0.67	0.19	0.41
0.09	0.2	0.14
0.26	0.21	0.05
0.21	0.22	0.09
0.23	0.23	0.31
0.14	0.24	0.48
0.11	0.25	0.54
0.05	0.26	0.72
0.02	0.27	1.02
0.57	0.28	0.28
0.08	0.29	0.29
0.29	0.3	0.69
0.1	0.31	0.74
0.05	0.32	0.26
0.16	0.33	0.07
0.08	0.34	0.16
0.12	0.35	1.02
0.03	0.36	0.48
0.01	0.37	0.12
0.25	0.38	0.09
0.23	0.39	0.03
0.11	0.4	0.27
0.02	0.41	0.16
0.01	0.42	0.06
0.04	0.43	0.13
0.03	0.44	0.07
0.07	0.45	0.36
0.01	0.46	0.27
0.06	0.47	0.09
0.03	0.48	0.53
0.04	0.49	0.18
0.05	0.5	0.63
0.11	0.51	0.16
0.07	0.52	0.06
0.12	0.53	0.02
0.1	0.54	0.05
0.08	0.55	0.04
0.08	0.56	0.03
0.12	0.57	0.19
0.1	0.58	0.71
0.36	0.59	0.03
0.23	0.6	0.18
0.17	0.61	0.09
0.16	0.62	0.11
0.5	0.63	0.12
0.05	0.64	0.23
0.21	0.65	0.21
0.12	0.66	0.17
0.06	0.67	0.1
0.09	0.68	0.87
0.1	0.69	1.17
0.11	0.7	0.27
0.13	0.71	0.32
0.03	0.72	0.19
0.27	0.73	0.24
0.28	0.74	0.08
0.06	0.75	0.08
0.19	0.76	0.63
0.26	0.87	0.17
0.04	1.06	0.09
0.01	0.72	0.22
0.24	1.36	0.18
0.19	0.84	0.13
0.05	0.13	0.12
0.09	0.06	0.1
0.16	0.04	0.17
0.58	1.78	0.16
1.16	0.97	0.14
0.03	0.71	0.15
0.13	0.43	0.19
0.23	0.17	0.2
0.15	0.09	0.07
0.14	0.06	0.16
0.38	0.03	0.14
0.03	0.02	0.15
0.73	0.01	0.2
0.13	1.84	0.21
0.18	1.34	0.25
0.11	0.81	0.26
0.17	1.12	0.29
0.14	0.32	0.27
0.16	0.23	0.22
0.21	0.13	0.21
0.14	0.69	0.25
0.19	0.27	0.22
0.11	0.89	0.23
0.87	0.11	0.52
0.36	0.07	0.17
0.16	0.04	0.53
0.09	0.06	0.38
0.14	0.05	0.22
0.15	1.03	0.47
0.17	0.29	0.3
0.18	0.14	0.24
0.2	0.03	0.28
0.18	0.08	3.26
1.12	0.57	0.11
1.76	0.29	0.48
0.37	0.13	0.17
0.25	0.6	0.62
0.21	0.22	0.19
0.17	0.15	0.49
0.2	0.04	0.3
0.22	0.5	0.36
0.27	0.22	0.33
0.29	0.2	0.32
0.19	0.17	0.28
0.24	0.99	0.4
0.2	0.2	0.33
0.27	0.26	0.31
0.22	0.04	0.34
0.21	0.13	0.41
0.33	0.73	0.42
0.25	0.11	0.43
0.36	0.47	0.44
0.28	0.09	1.06
0.41	0.1	0.82
0.21	0.12	0.28
0.23	0.14	0.08
0.25	0.87	0.15
0.27	0.46	0.23
0.29	0.15	0.38
0.31	0.24	0.31
0.47	0.11	0.34
0.23	0.21	0.36
0.24	0.19	0.37
0.27	0.19	0.35
0.33	0.18	0.33
0.26	0.16	0.32
0.28	0.17	0.3
0.3	0.2	0.29
0.35	0.28	0.28
		0.27
		0.26
		0.25
		0.24
		0.22
		0.21
		0.2
		0.19
		0.18
		0.17
		0.16
		0.14
		0.13
		0.12
		0.11
		0.1
		0.09
		0.07
		0.06
		0.05

## Sheet: e529(240)
0.13	0.01	0.01	0.28
0.04	0.28	0.11	0.07
0.07	1	0.02	0.87
0.03	4	0.27	0.46
0.08	0.37	0.7	0.18
0.15	0.11	0.13	0.31
0.27	0.06	0.03	0.27
0.03	0.02	1.27	0.42
0.23	1.91	0.12	0.36
0.15	0.96	0.07	0.13
1.77	0.13	0.03	0.09
0.13	0.76	0.02	0.33
0.66	0.59	0.01	0.27
0.05	0.29	0.07	0.13
0.27	0.08	0.11	0.07
0.12	0.02	0.08	0.12
0.67	0.04	0.01	0.12
3.69	0.03	0.55	0.07
1	0.01	0.28	0.07
4	0.56	0.17	0.17
1.26	0.05	0.06	0.18
1.47	0.11	1.08	0.02
0.98	1.13	1.1	0.21
0.51	0.02	1.11	0.09
0.47	0.27	1.13	0.21
0.27	0.19	0.05	0.48
0.15	0.36	0.29	0.16
0.08	0.29	0.15	0.01
0.12	0.72	0.88	0.14
0.72	0.39	0.31	0.74
2	0.13	1.19	0.28
0.14	0.05	0.71	0.16
0.07	0.02	0.14	0.07
0.01	0.03	0.25	0.03
1.84	0.48	0.2	0.01
0.11	0.63	0.93	0.21
1.99	0.22	0.01	0.03
0.01	0.06	2.37	0.01
0.02	1.88	0.33	0.02
0.03	0.1	0.47	0.97
0.04	0.05	0.27	0.57
0.05	0.03	0.06	0.28
0.06	0.04	0.03	0.49
0.07	0.06	0.04	0.66
0.08	0.07	0.29	0.27
0.09	0.49	0.81	0.28
0.1	0.22	0.74	0.29
0.11	0.36	1.13	0.3
0.12	0.39	2.47	0.31
0.13	0.39	0.86	0.32
0.14	0.11	0.43	0.33
0.15	0.07	0.13	0.34
0.16	0.14	0.07	0.35
0.17	0.08	0.45	0.23
0.18	0.09	1.78	0.23
0.19	0.03	1.03	0.71
0.2	0.2	0.88	0.26
0.21	1.13	0.48	0.47
0.22	1.74	0.41	0.32
0.23	0.66	0.11	0.09
0.24	0.09	0.24	0.27
0.25	0.38	0.09	0.26
0.26	2.52	0.37	0.21
0.27	0.52	0.11	0.87
0.28	0.13	1.28	2.01
0.29	0.12	0.83	0.01
0.3	0.22	0.28	0.26
0.31	0.61	1.36	0.14
0.32	0.37	0.82	0.37
0.33	1.11	0.2	0.07
0.34	0.02	0.08	0.11
0.35	0.03	0.04	0.87
0.36	0.21	0.29	0.31
0.37	1.29	0.52	0.11
0.38	3.13	0.03	0.01
0.39	1.23	0.05	0.1
0.4	0.47	0.07	0.33
0.41	0.13	0.11	0.02
0.42	0.04	0.09	0.37
0.43	0.06	0.03	0.04
0.44	0.17	0.33	0.18
0.45	0.04	0.12	0.13
0.46	0.1	2.79	0.09
0.47	1.13	0.06	0.06
0.48	1.16	0.17	0.03
0.49	1.21	0.03	0.07
0.5	0.73	0.01	0.08
0.51	0.34	0.07	0.4
0.52	0.57	1	0.09
0.53	0.36	0.32	0.08
0.54	0.19	0.52	0.02
0.55	0.83	0.01	0.03
0.56	0.07	0.97	0.04
0.57	1.5	0.39	0.05
0.58	0.01	0.73	0.06
0.59	0.05	0.37	0.07
0.6	0.25	0.17	0.55
0.61	0.15	0.09	0.44
0.62	0.12	0.08	0.33
0.63	0.13	0.07	0.22
0.64	0.14	0.14	0.11
0.65	0.17	0.21	0.32
0.66	0.1	0.03	0.35
0.67	0.82	1.14	0.19
0.68	0.44	1.14	0.47
0.69	0.87	0.93	0.17
0.7	0.13	0.74	0.98
0.71	0.23	0.66	0.38
0.72	0.81	0.17	0.29
0.73	0.72	0.03	2.34
0.74	0.63	0.17	0.39
0.75	3.33	0.47	0.3
0.76	1.83	0.43	0.41
0.77	0.37	0.17	0.42
0.78	0.18	0.07	0.16
0.79	0.09	1.11	1.03
0.8	0.11	0.29	0.58
0.81	0.12	0.18	0.16
0.82	0.17	0.17	0.04
0.83	0.16	0.08	0.08
0.84	0.15	0.43	0.06
0.85	0.67	0.19	0.05
0.86	0.19	0.07	0.02
0.87	0.11	0.11	0.76
0.88	0.06	0.21	0.26
0.89	0.48	0.03	1.33
0.9	0.02	0.53	0.33
0.91	0.19	0.47	0.34
0.92	1.82	0.67	0.37
0.93	0.06	0.23	1.12
0.94	0.02	0.48	0.36
0.95	0.11	0.19	0.57
0.96	0.01	0.16	0.24
0.97	0.02	0.11	0.72
0.98	0.03	0.14	0.2
0.99	0.04	0.23	0.1
1	0.05	0.12	0.03
1.01	0.06	0.72	0.07
1.02	0.07	0.1	0.02
1.03	0.08	0.61	0.98
1.04	0.09	0.16	0.04
1.05	0.1	0.36	2.12
1.06	0.11	0.29	1.12
1.07	0.12	0.83	0.41
1.08	0.13	0.13	0.12
1.09	0.14	0.03	0.27
1.1	0.15	0.54	0.2
1.11	0.16	0.31	0.1
1.12	0.17	0.19	0.2
1.13	0.18	0.02	0.19
1.14	0.19	0.05	0.3
1.15	0.2	0.41	0.29
1.16	0.21	0.88	0.28
1.17	0.22	0.07	0.27
1.18	0.23	0.4	0.26
1.19	0.24	0.02	0.25
1.2	0.25	0.07	0.24
1.21	0.26	0.13	0.23
1.22	0.27	0.06	0.22
1.23	0.28	0.08	0.31
1.24	0.29	0.11	0.32
1.25	0.3	0.15	0.33
1.26	0.31	0.07	0.22
1.25	0.32	0.11	1.08
3.9	0.33	1.13	0.38
1.85	0.34	0.15	0.09
1.26	0.35	0.2	0.29
1.01	0.36	0.1	0.92
0.54	0.37	0.11	0.19
0.03	0.38	0.17	0.38
0.01	0.39	0.19	0.25
0.02	0.4	0.18	0.84
3.1	0.41	0.25	0.47
1.69	0.42	0.22	0.34
1.33	0.43	0.21	0.39
0.96	0.44	1.65	0.42
0.83	0.45	0.93	0.41
0.33	0.46	0.58	0.4
0.54	0.47	0.16	0.48
0.16	0.48	0.21	0.46
0.03	0.49	0.41	0.45
0.08	0.5	0.05	0.44
0.06	0.51	0.69	0.43
0.07	0.52	0.27	0.38
0.09	0.53	0.11	0.37
0.56	0.54	0.26	0.36
0.36	0.55	0.78	0.35
0.17	0.56	0.02	0.33
0.15	0.57	0.53	0.32
0.14	0.58	0.13	0.31
0.11	0.59	0.73	0.3
0.1	0.6	0.53	0.29
0.12	0.61	0.33	0.28
0.13	0.62	0.23	0.27
0.18	0.63	0.81	0.26
1.21	0.64	0.16	0.25
0.81	0.65	0.27	0.24
0.17	0.66	0.09	0.23
0.27	0.67	0.55	0.22
0.19	0.68	0.61	0.21
1.17	0.69	0.67	0.2
2.17	0.7	0.56	0.19
2.92	0.71	0.16	0.18
1.49	0.72	0.46	0.17
1.04	0.73	0.36	0.16
0.89	0.74	0.26	0.15
0.51	0.75	0.2	0.14
0.02	0.76	0.21	0.13
0.03	0.77	0.22	0.12
0.04	0.78	0.25	0.11
0.11	0.79	0.24	0.1
0.2	0.8	0.12	0.09
0.35	0.81	0.32	0.08
0.3	0.82	0.35	0.07
0.23	0.83	0.81	0.06
0.22	0.84	0.32	0.05
0.21	0.27	0.93	0.04
0.24	0.25	0.7	0.03
0.27	0.24	0.4	0.02
0.26	0.26	0.3	0.01
0.29	0.72	0.31	0.49
0.25	0.53	0.2	0.5
3.27	0.17	0.25	0.51
0.42	0.13	0.35	0.52
0.87	0.1	0.32	0.53
1.68	0.08	0.33	0.4
0.16	0.64	0.34	0.57
0.06	0.61	0.36	0.29
0.27	0.34	0.37	0.75
0.68	0.07	0.38	0.22
0.39	0.17	0.39
0.3	0.23	0.41
0.28	0.44	0.42
0.29	0.41	0.43
2.1	0.39	0.44
1.1	0.33	0.45
0.1	0.31	0.46
0.17	0.27	0.47
0.51	0.28	0.48
0.34	0.29	0.49
0.27	0.99	0.33
0.31	0.47	0.28
0.32	0.04	0.23
0.33	0.13	0.24
1.67	0.26	0.29
0.57	0.47	0.33
0.36	0.25	0.32
0.43	0.24	0.3
0.13	0.32	0.31
1.27	0.3	0.34

## Sheet: f1000(310)
0.01	2.99	0.01	0.63	0.54	0.17
0.07	2.16	0.11	0.71	0.42	0.11
0.26	0.02	2.73	0.03	0.23	0.25
0.12	0.58	2.41	0.88	0.86	0.17
0.13	0.22	0.02	1.14	0.61	0.18
0.03	0.05	0.37	1.26	0.09	0.23
0.09	0.97	0.03	0.22	0.47	0.37
1.63	0.73	0.02	0.74	0.39	1.03
0.61	0.12	0.13	0.09	0.92	0.91
0.62	0.94	0.09	0.02	0.61	0.17
0.63	0.76	0.77	1.06	0.35	0.22
0.64	0.23	0.89	0.59	0.53	0.25
0.65	0.33	0.46	0.74	0.01	0.76
0.66	0.43	0.04	0.79	0.02	0.01
0.67	0.07	0.67	0.45	0.41	0.06
0.68	1.17	0.02	3.63	0.42	0.23
0.69	1.32	0.23	0.11	0.03	0.16
0.7	0.88	0.11	0.09	0.04	0.09
0.71	1.47	1.75	0.13	0.43	0.12
0.72	1.11	0.87	0.12	0.05	0.11
0.73	0.11	0.39	0.03	0.44	0.1
0.74	0.83	0.27	0.11	0.06	0.2
0.75	0.71	0.11	0.21	0.45	0.27
0.76	1.92	0.17	0.03	0.07	0.39
0.77	0.43	0.13	0.02	0.08	1.11
0.78	0.26	0.14	0.33	0.46	0.11
0.79	0.13	0.07	0.11	0.09	2.52
0.8	0.04	0.03	0.19	0.47	0.71
0.99	0.91	0.02	0.09	0.1	0.22
0.98	0.26	0.01	2.27	0.48	0.33
0.97	3.2	0.33	1.47	0.11	0.44
0.07	0.1	0.2	0.48	0.49	0.46
0.33	0.05	0.37	0.26	0.12	0.31
0.22	0.03	0.27	0.87	0.13	0.37
0.11	0.02	0.14	0.4	0.5	0.42
0.72	0.02	0.07	0.02	0.14	0.34
0.72	0.01	0.03	0.01	0.15	0.13
0.09	0.71	1.73	0.09	0.16	1.84
3.19	0.61	0.41	0.14	0.51	0.84
2.04	0.54	1.18	0.22	0.17	0.19
0.11	0.44	0.18	0.77	0.52	2.19
0.16	0.79	0.03	0.03	0.18	0.21
0.28	0.29	0.09	0.01	0.19	0.23
0.9	0.47	0.23	0.02	0.54	0.24
0.5	0.35	0.57	0.12	0.2	0.26
0.3	0.2	3.09	3.69	0.21	0.28
0.2	0.03	0.83	0.03	0.22	0.29
0.22	0.01	0.54	0.07	0.55	0.3
0.11	0.31	0.89	0.32	0.23	0.32
0.02	0.32	0.36	0.48	0.24	1.01
0.04	0.33	0.14	3.09	0.56	0.79
0.06	0.61	0.07	2.17	0.25	0.27
0.08	0.61	0.17	0.05	0.57	1.74
0.1	0.73	0.07	0.01	0.26	0.34
0.12	0.14	0.02	0.05	0.58	0.32
2.74	0.83	0.22	0.64	0.27	0.04
0.14	0.73	0.27	0.35	0.59	0.1
0.16	0.14	0.09	0.25	0.6	0.48
0.18	0.12	1.11	0.04	0.61	0.47
0.2	0.08	0.11	0.24	0.87	0.51
0.22	0.72	0.34	0.02	0.59	4
0.05	0.03	0.29	0.04	0.48	0.73
0.51	0.12	0.73	0.07	0.51	0.01
0.4	0.02	0.38	0.27	0.1	0.12
0.25	0.13	0.06	2.88	0.2	0.61
0.22	0.04	0.27	0.17	0.57	0.17
0.21	0.31	0.15	0.5	0.42	0.08
0.23	0.49	0.02	0.17	0.76	0.11
0.24	1.28	0.05	0.1	3.76	0.13
0.26	1.71	0.03	0.02	2.98	0.15
0.27	1.75	0.04	0.33	0.33	0.16
0.1	0.01	0.02	0.27	1.01	0.21
0.28	0.39	0.06	2.48	1.23	0.19
0.29	0.27	0.01	0.37	0.64	0.18
0.15	0.26	0.07	0.24	0.63	0.27
0.12	0.25	0.08	0.04	0.67	0.31
0.05	0.24	0.09	0.13	0.63	0.42
0.03	0.23	0.1	1.49	0.18	0.4
0.08	0.22	0.11	0.77	0.57	0.35
0.11	0.21	0.12	0.36	0.51	0.36
0.13	0.2	0.13	1.46	0.38	0.38
0.11	0.19	0.14	0.69	0.99	0.43
0.59	0.18	0.15	0.38	0.8	0.47
2.23	0.17	0.16	0.69	0.71	0.51
3.26	0.16	0.17	0.28	0.2	0.57
1.27	0.15	0.18	0.87	0.15	0.26
0.27	0.14	0.19	1.19	0.1	0.12
0.02	0.13	0.2	0.19	0.09	0.15
0.83	0.12	0.66	0.07	0.05	0.19
0.61	0.11	3.5	0.67	0.04	0.24
0.58	0.1	0.9	3.17	0.02	0.22
2.08	0.09	2.45	0.1	0.01	0.2
0.02	0.08	1	0.11	0.07	0.54
0.04	0.07	0.22	0.15	0.04	0.49
0.06	0.06	0.11	0.91	1.52	0.45
0.07	0.05	0.03	0.89	0.53	0.41
0.09	0.04	0.08	0.59	0.77	0.39
0.19	0.03	0.07	0.5	0.84	0.47
0.14	0.02	0.27	0.88	2.76	0.33
0.16	0.01	0.13	0.41	3.13	0.43
0.91	0.28	0.33	0.4	3.38	0.42
0.31	0.29	0.07	0.34	0.86	0.41
0.13	0.3	0.51	0.78	0.12	0.4
0.05	0.31	0.03	0.8	0.09	0.39
0.03	0.32	0.05	2.88	0.76	0.38
0.02	0.33	0.06	1.92	0.31	0.37
0.01	0.34	1.11	1.63	0.21	0.36
0.19	0.35	0.83	2.81	3.87	0.35
0.48	0.36	0.13	1.81	0.81	0.4
0.37	0.37	0.17	0.81	3.61	0.44
0.05	0.38	2.11	0.58	1.01	0.46
0.19	0.39	1.67	0.18	0.74	0.48
0.02	0.4	2	0.57	0.38	0.64
0.1	0.41	0.59	1.11	0.4	0.11
1.76	0.42	0.09	0.82	0.05	0.52
1.64	0.43	0.12	1.73	0.84	0.53
0.31	0.44	0.14	0.47	0.86	0.54
0.32	0.45	0.13	0.23	0.79	0.55
0.33	0.46	0.22	1.04	0.74	0.56
0.34	0.47	0.63	0.36	0.68	0.57
0.35	0.48	0.97	0.23	0.03	0.58
0.36	0.49	0.37	0.22	0.54	0.59
0.17	0.5	0.23	0.17	0.12	0.6
0.18	0.51	0.27	0.37	0.23	0.61
0.37	0.52	0.2	0.29	0.37	0.62
0.38	0.53	2.36	0.15	0.25	0.63
0.44	0.54	1.3	0.02	0.85	0.64
0.45	0.55	1	0.02	0.55	0.65
0.46	0.56	0.97	0.12	0.66	0.66
0.47	0.57	0.53	3.98	0.44	0.67
0.48	0.58	0.21	0.43	0.52	0.68
0.49	0.59	0.01	0.06	0.34	0.69
0.19	0.6	0.04	0.59	0.21	0.7
0.21	0.61	0.16	0.71	1.13	0.71
0.19	0.62	0.13	0.83	0.36	0.72
0.17	0.63	1.01	0.16	0.27	0.73
0.15	0.64	0.13	1.01	0.59	0.74
0.28	0.65	0.21	0.67	0.63	0.75
0.27	0.66	0.22	0.79	0.52	0.76
0.26	0.67	0.23	1.17	1.19	0.77
0.25	0.68	0.24	0.58	0.76	0.78
0.24	0.69	0.25	0.55	0.53	0.79
0.23	0.7	0.26	0.45	0.23	0.8
0.33	0.71	0.27	0.48	0.11	0.81
0.32	0.72	0.28	0.38	0.28	0.82
1.11	0.73	0.29	0.41	0.16	0.06
0.81	0.74	0.3	0.42	0.24	0.1
0.82	0.75	0.31	0.43	0.11	0.15
0.83	0.76	0.32	0.44	0.02	0.18
0.84	0.77	0.33	0.45	0.17	0.22
0.85	0.78	0.34	0.46	0.09	0.26
0.86	0.79	0.35	0.47	0.78	0.3
0.87	0.8	0.36	0.48	0.74	0.28
0.88	0.81	0.37	0.49	1.53	0.29
0.89	0.82	0.38	0.5	0.16	0.32
0.9	0.83	0.39	0.51	0.71	0.34
0.91	0.84	0.4	0.52	0.13	0.36
0.92	0.85	0.18	0.53	0.37	0.38
0.93	0.86	0.1	0.54	0.06	0.4
0.94	0.87	1.11	0.55	0.33	0.42
0.95	0.88	1.29	0.56	0.26	0.44
0.96	0.89	0.41	0.57	0.19	0.46
0.97	0.9	0.42	0.58	0.73	0.45
0.98	0.91	0.43	0.59	1.94	0.47
0.99	0.92	0.44	0.6	0.94	0.48
1	0.93	0.45	0.61	0.22	0.49
1.01	0.94	0.46	0.62	0.52	0.5
1.02	0.95	0.47	0.63	0.63	0.51
1.03	0.96	0.48	0.64	1.74	0.52
1.04	0.97	0.49	0.65	0.89	0.53
1.05	0.98	0.5	0.66	0.22	0.54
1.06	0.99	0.51	0.67	3.73	0.55
1.07	1	0.52	0.68	0.28	0.56
1.08	1.01	0.53	0.69	0.29	0.57
1.09	1.02	0.54	0.7	0.3	0.16
1.1	1.03	0.55	0.71	0.31	0.17
1.11	1.04	0.56	0.72	0.32	0.19
1.12	1.05	0.57	0.73	0.33	0.2
1.13	1.06	0.58	0.74	0.34	0.21
1.14	1.07	0.59	0.75	0.35	0.23
1.15	1.08	0.6	0.76	0.36	0.24
1.16	1.09	0.61	0.77	0.37	0.25
1.17	1.1	0.62	0.78	0.38	0.27
1.18	1.11	0.63	0.79	0.39	0.31
1.19	1.12	0.64	0.8	0.36	0.33
1.2	1.13	0.65	0.4	0.55	0.35
0.51	1.14	0.66	0.3	0.61	0.37
0.52	1.15	0.67	0.29	0.18	0.39
0.53	1.16	0.68	0.28	0.89	0.41
0.54	1.17	0.69	0.27	0.53	0.43
0.55	1.18	0.7	0.31	0.1	0.58
0.56	1.19	0.71	0.32	0.3	0.12
0.57	1.2	0.72	0.33	0.21	0.13
0.58	1.21	0.73	0.34	0.23	0.14
0.59	1.22	0.74	0.35	0.28	0.11
0.6	1.23	0.75	0.36	0.31	0.04
1.21	1.24	0.76	0.19	0.41	0.03
1.22	1.25	0.77	0.15	0.37	0.05
1.23	1.26	0.78	0.12	0.62	0.08
1.24	1.27	0.79	0.22	0.38	0.09
1.25	1.28	0.8	0.37	0.41	0.02
1.26	1.29	0.81	0.23	0.16	0.64
1.27	1.3	0.82	0.17	0.03	0.77
1.28	1.31	0.83	0.11	0.58	0.01
1.29	1.32	0.84	0.1	0.56	0.07
1.3	1.33	0.85	0.25	0.54	0.86
1.31	1.34	0.86	0.26	0.52	0.05
1.32	1.35	0.87	0.81	0.31	0.1
1.33	1.36	0.88	0.82	1.31	0.15
1.34	1.37	0.89	0.83	0.73	0.2
1.35	1.38	0.9	0.84	0.68	0.25
1.36	1.39	0.91	0.85	0.1	0.3
1.37	1.4	0.92	0.86	0.48	0.35
1.38	0.41	0.93	0.87	0.49	0.4
1.39	0.22	0.94	0.88	0.5	0.45
1.4	0.76	0.95	0.89	0.51	0.5
1.41	1.08	0.96	0.9	0.52	0.51
1.42	1.32	0.97	0.91	0.53	0.83
1.43	0.51	0.98	0.09	0.54	0.84
1.44	1.27	0.99	0.05	0.55	0.85
1.45	0.12	1	0.08	0.56	0.86
1.46	0.05	0.5	0.07	0.57	0.87
1.47	0.09	1.01	0.06	0.58	0.88
1.48	0.07	1.02	0.13	0.59	0.49
1.49	0.06	1.03	0.8	0.65	0.48
1.5	1.51	0.3	0.75	0.64	0.01
0.5	1.33	1.04	0.82	0.63	0.47
0.49	1.46	1.05	0.2	0.62	0.46
0.48	1.39	0.2	0.08	0.61	0.02
0.47	1.4	1.06	0.51	0.6	0.44
0.46	1.45	0.15	0.14	0.66	0.03
0.45	1.44	1.07	0.52	0.67	1.04
0.44	1.43	0.18	0.18	0.68	0.74
0.43	1.42	1.08	0.53	0.69	0.52
0.42	1.41	1.09	0.16	0.7	0.65
0.41	0.12	0.19	0.54	0.71	0.62
1.23	0.23	1.1	0.21	0.72	0.59
0.4	0.99	1.11	0.55	0.73	0.99
0.39	0.23	0.25	0.22	0.74	0.79
0.38	0.17	1.12	0.56	0.75	0.29
0.37	0.08	1.13	0.23	0.76	0.59
0.36	0.11	0.23	0.57	0.77	1.34
0.35	0.86	1.14	0.24	0.78	0.11
0.34	0.71	0.24	0.25	0.71	0.14
0.18	1.29	1.15	0.58	0.76	0.03
0.28	0.39	1.16	0.26	0.85	1.03
0.33	1	0.29	0.59	0.05	0.23
0.39	1.33	1.17	0.27	0.48	0.02
0.11	1.41	1.18	0.28	0.11	0.01
0.23	1.5	0.27	0.6	0.06	0.05
0.29	0.19	1.19	0.29	0.08	0.13
0.47	0.05	1.2	0.61	0.12	0.22
0.34	0.09	0.26	0.3	0.32	0.03
0.31	1.11	0.55	0.62	0.16	0.41
0.32	1.53	0.31	0.31	0.14	2.34
0.3	1.52	0.28	0.32	0.17	1.11
0.33	0.5	0.4	0.63	0.2	0.11
0.36	0.25	0.35	0.33	0.24	0.09
0.37	0.15	0.33	0.64	0.06	0.33
0.38	0.2	0.32	0.34	0.28	0.52
0.39	0.21	0.36	0.65	0.32	0.21
0.4	0.22	0.38	0.35	0.14	0.11
0.09	0.23	0.54	0.66	0.3	0.09
0.41	0.24	0.53	0.36	0.29	0.04
0.48	0.19	0.52	0.37	0.22	1.42
0.42	0.18	0.51	0.67	0.35	0.02
0.12	0.17	0.49	0.38	0.39	0.01
0.29	0.16	0.45	0.68	0.44	0.08
0.38	0.26	0.43	0.39	0.42	0.07
0.47	0.27	0.42	0.4	0.4	0.05
0.4	0.28	0.56	0.69	0.43	0.04
0.44	0.29	0.44	0.41	0.46	0.08
0.42	0.3	0.48	0.7	0.45	0.1
0.46	0.31	0.47	0.42	0.48	2
0.45	0.32	0.58	0.43	0.79	1.5
0.43	0.33	0.6	0.44	0.41	0.57
0.51	0.34	0.7	0.45	0.8	1.49
0.58	0.35	2	0.46	0.81	0.66
0.56	0.36	0.5	0.47	0.82	0.13
0.55	0.4	0.99	0.48	0.83	0.07
0.54	0.37	0.75	0.49	0.84	0.16
0.53	0.17	0.62	0.01	0.85	0.12
0.52	0.38	0.53	0.5	0.86	0.19
0.64	0.39	0.59	0.51	0.77	0.43
0.62	0.41	0.61	0.02	0.87	0.39
0.59	0.74	1	0.52	0.88	0.36
0.57	0.42	0.8	0.03	0.83	0.98
0.66	0.43	0.71	0.04	0.97	0.02
0.65	0.44	0.65	0.53	0.91	0.37
0.63	0.45	0.63	0.05	0.87	0.37
0.61	0.46	0.64	0.71	0.5	0.11
0.6	0.47	0.9	0.72	0.9	0.06
0.71	0.48	0.85	0.57	0.52	0.11
0.69	0.49	0.76	0.73	0.54	0.07
0.68	0.51	0.7	0.58	0.89	0.06
0.67	0.52	0.67	0.74	0.56	0.14
0.75	0.53	0.69	0.59	0.58	0.15
0.73	0.54	0.68	0.76	0.54	0.16
0.72	0.87	0.95	0.77	0.68	0.06
0.7	0.34	0.77	0.78	0.64	1.1
0.76	0.61	0.73	0.79	0.88	0.24
0.74	0.49	0.72	0.81	0.86	0.08
0.77	0.56	0.78	0.83	0.86	0.03
0.78	0.53	0.74	0.84	0.84	0.22
0.79	0.54	0.79	0.36	0.65	0.86
0.8	0.55	0.83	0.35	0.74	0.62
0.82	1.35	0.81	0.05	0.7	0.38
3.91	1.24	0.82	0.4	0.69	0.29
2.11	1.09	1.03	0.35	0.73	0.26
0.61	1.04	0.53	0.16	0.72	0.23
